# Supplementary material for: Mitochondrial DNA and Microsatellite Analyses Showed Panmixia between Temporal Samples in Endangered Anguilla japonica in the Pearl River Basin (China)
Source: Animals (Basel). 2022 Dec 1;12(23):3380. doi: 10.3390/ani12233380 (PMC9737241; doi:10.3390/ani12233380)
Supplement: Supplementary file 1 [file animals-12-03380-s001.zip]

Archive with 1 entries (1 files):
- animals-2008757-supplementary.xlsx
