# Supplementary material for: Mitochondrial DNA and Microsatellite Analyses Showed Panmixia between Temporal Samples in Endangered Anguilla japonica in the Pearl River Basin (China)
Source: Animals (Basel). 2022 Dec 1;12(23):3380. doi: 10.3390/ani12233380 (PMC9737241; doi:10.3390/ani12233380)
Supplement: Supplementary file 1 [file animals-12-03380-s001.zip › animals-2008757-supplementary.xlsx]

## Sheet: Sheet2
Table S1. Characteristics of 8 microsatellite loci in Anguilla japonica
Locus (GenBank Accession)	Repeat motifs	Primer (5'-3')	Annealing temperature	Fluorescence (reverse)
AJ297600	(GA)n	CATCGGACCTGCTCCTAGTTAA	59	FAM
		CTGGAGAAGCAGGCTGGG
AJ297601	(GT)n	GCAGGACGGGACGAAACA	59	HEX
		AACCGATTTGATCTCCAGCAC
AJ297602	(GT)n	TTGGAAAGGGGGCAAGAGA	60	FAM
		GGCAGCCGGAGTCTAATTGT
AJ297603	(GT)n	AGGAGAAATGAAATGCTGGAAAA	60	HEX
		GGTCAGCAAGCAAAACGAACT
AM062761	(GT)n	TATGCTTCAGAATACTCCTGTCAG	56	FAM
		TATGGAAGCAGGATGGAGTTT
AM062762	(GT)n	GATTTTTGCTGGCTCAACATG	58	FAM
		TAAAGAGTCCCACGCATTCATAC
AB051084	(GA)n	GGCTCTTCACCCTAAACTAAATG	57	HEX
		TATGTTCAGTGGAGGGAGGTG
AB051094	(GT)n	TATATCCTCAACTAGCCAGCAAG	57	HEX
		ACAGCGGTGGCTTTATTACTC
